# Supplementary material for: The First-In-Class Anti-AXL×CD3ε Pronectin™-Based Bispecific T-Cell Engager Is Active in Preclinical Models of Human Soft Tissue and Bone Sarcomas
Source: Cancers (Basel). 2023 Mar 8;15(6):1647. doi: 10.3390/cancers15061647 (PMC10046451; doi:10.3390/cancers15061647)
Supplement: Supplementary file 1 [file cancers-15-01647-s001.zip]

Archive with 1 entries (1 files):
- cancers-2249798-supplementary.pdf
